# Supplementary material for: Pulmonary Toxicity of Silica Linked to Its Micro- or Nanometric Particle Size and Crystal Structure: A Review
Source: Nanomaterials (Basel). 2022 Jul 13;12(14):2392. doi: 10.3390/nano12142392 (PMC9318389; doi:10.3390/nano12142392)
Supplement: Supplementary file 1 [file nanomaterials-12-02392-s001.zip]

Archive with 1 entries (1 files):
- nanomaterials-1784645-Supplementary Materials.pdf
